# Supplementary material for: Scutellarin Alleviates Cuprizone-Induced Demyelination by Improving Mitochondrial Dysfunction, Reducing Lipid Oxidation and Inhibiting the p38 MAPK Pathway
Source: Antioxidants (Basel). 2025 Jun 12;14(6):723. doi: 10.3390/antiox14060723 (PMC12189410; doi:10.3390/antiox14060723)
Supplement: Supplementary file 1 [file antioxidants-14-00723-s001.zip › Supplementary Table S1.xlsx]

## Sheet: Sheet1
Primer	5' to 3'	Accession Number
mus Fdx1 Forward	AGGGGAAAATTGGCGACTCT	AK148115
mus Fdx1 Reverse	TCACACGCACCAAACCCATC
mus Ctr1 Forward	CTTTACTGCGGTCGTGGGAC	BC065147
mus Ctr1 Reverse	GCCGCCTTAGTCTTCCTCTC
mus Tnf-α Forward	ACCCTCACACTCACAAACCAC	CR974444
mus Tnf-α Reverse	ACAAGGTACAACCCATCGGC
mus Ptgs2 Forward	TGCTGGTGGAAAAACCTCGT	AC114655
mus Ptgs2 Reverse	AAAACCCACTTCGCCTCCAA
mus Tbp Forward	ACCTTATGCTCAGGGCTTGG	AC154378
mus Tbp Reverse	TGCCGTAAGGCATCATTGGA
