# Supplementary material for: Scutellarin Alleviates Cuprizone-Induced Demyelination by Improving Mitochondrial Dysfunction, Reducing Lipid Oxidation and Inhibiting the p38 MAPK Pathway
Source: Antioxidants (Basel). 2025 Jun 12;14(6):723. doi: 10.3390/antiox14060723 (PMC12189410; doi:10.3390/antiox14060723)
Supplement: Supplementary file 1 [file antioxidants-14-00723-s001.zip › Supplementary Table S2.xlsx]

## Sheet: Sheet1
Figure 2J
	ANOVA summary			ANOVA table	SS	DF	MS	F (DFn, DFd)	P value
	F	43.21		Treatment (between columns)	1.367	3	0.4556	F (3, 8) = 43.21	P<0.0001
	P value	<0.0001		Residual (within columns)	0.08435	8	0.01054
	P value summary	****		Total	1.451	11
	Significant diff. among means (P < 0.05)?	Yes
	R square	0.9419
Figure 2K
	ANOVA summary			ANOVA table	SS	DF	MS	F (DFn, DFd)	P value
	F	20.16		Treatment (between columns)	0.3127	3	0.1042	F (3, 8) = 20.16	P=0.0004
	P value	0.0004		Residual (within columns)	0.04137	8	0.005171
	P value summary	***		Total	0.3541	11
	Significant diff. among means (P < 0.05)?	Yes
	R square	0.8832
Figure 2L
	ANOVA summary			ANOVA table	SS	DF	MS	F (DFn, DFd)	P value
	F	28.95		Treatment (between columns)	1.955	3	0.6516	F (3, 8) = 28.95	P=0.0001
	P value	0.0001		Residual (within columns)	0.1801	8	0.02251
	P value summary	***		Total	2.135	11
	Significant diff. among means (P < 0.05)?	Yes
	R square	0.9157
Figure 5D
	ANOVA summary			ANOVA table	SS	DF	MS	F (DFn, DFd)	P value
	F	150.8		Treatment (between columns)	14827158	4	3706789	F (4, 10) = 150.8	P<0.0001
	P value	<0.0001		Residual (within columns)	245829	10	24583
	P value summary	****		Total	15072987	14
	Significant diff. among means (P < 0.05)?	Yes
	R square	0.9837
Figure 5F
	ANOVA summary			ANOVA table	SS	DF	MS	F (DFn, DFd)	P value
	F	420.5		Treatment (between columns)	92753877	4	23188469	F (4, 10) = 420.5	P<0.0001
	P value	<0.0001		Residual (within columns)	551507	10	55151
	P value summary	****		Total	93305383	14
	Significant diff. among means (P < 0.05)?	Yes
	R square	0.9941
Figure 5H
	ANOVA summary			ANOVA table	SS	DF	MS	F (DFn, DFd)	P value
	F	731.2		Treatment (between columns)	3.109	4	0.7773	F (4, 10) = 731.2	P<0.0001
	P value	<0.0001		Residual (within columns)	0.01063	10	0.001063
	P value summary	****		Total	3.12	14
	Significant diff. among means (P < 0.05)?	Yes
	R square	0.9966
Figure 5I
	ANOVA summary			ANOVA table	SS	DF	MS	F (DFn, DFd)	P value
	F	266.3		Treatment (between columns)	3550666120000	4	887666530000	F (4, 10) = 266.3	P<0.0001
	P value	<0.0001		Residual (within columns)	33333600001	10	3333360000
	P value summary	****		Total	3583999720002	14
	Significant diff. among means (P < 0.05)?	Yes
	R square	0.9907
Figure 5K
	ANOVA summary			ANOVA table	SS	DF	MS	F (DFn, DFd)	P value
	F	338.3		Treatment (between columns)	5291842	2	2645921	F (2, 6) = 338.3	P<0.0001
	P value	<0.0001		Residual (within columns)	46921	6	7820
	P value summary	****		Total	5338763	8
	Significant diff. among means (P < 0.05)?	Yes
	R square	0.9912
Figure 5M
	ANOVA summary			ANOVA table	SS	DF	MS	F (DFn, DFd)	P value
	F	528.2		Treatment (between columns)	51498829	2	25749415	F (2, 6) = 528.2	P<0.0001
	P value	<0.0001		Residual (within columns)	292514	6	48752
	P value summary	****		Total	51791343	8
	Significant diff. among means (P < 0.05)?	Yes
	R square	0.9944
Figure 5O
	ANOVA summary			ANOVA table	SS	DF	MS	F (DFn, DFd)	P value
	F	6111		Treatment (between columns)	3.712	2	1.856	F (2, 6) = 6111	P<0.0001
	P value	<0.0001		Residual (within columns)	0.001822	6	0.0003037
	P value summary	****		Total	3.713	8
	Significant diff. among means (P < 0.05)?	Yes
	R square	0.9995
Figure 5P
	ANOVA summary			ANOVA table	SS	DF	MS	F (DFn, DFd)	P value
	F	63.5		Treatment (between columns)	1677755555556	2	838877777778	F (2, 6) = 63.50	P<0.0001
	P value	<0.0001		Residual (within columns)	79266666667	6	13211111111
	P value summary	****		Total	1757022222222	8
	Significant diff. among means (P < 0.05)?	Yes
	R square	0.9549
Figure 7C
	ANOVA summary			ANOVA table	SS	DF	MS	F (DFn, DFd)	P value
	F	911.1		Treatment (between columns)	2.222	2	1.111	F (2, 6) = 911.1	P<0.0001
	P value	<0.0001		Residual (within columns)	0.007317	6	0.001219
	P value summary	****		Total	2.229	8
	Significant diff. among means (P < 0.05)?	Yes
	R square	0.9967
Figure 8F
	ANOVA summary			ANOVA table	SS	DF	MS	F (DFn, DFd)	P value
	F	30.46		Treatment (between columns)	1.372	3	0.4573	F (3, 8) = 30.46	P<0.0001
	P value	<0.0001		Residual (within columns)	0.1201	8	0.01502
	P value summary	****		Total	1.492	11
	Significant diff. among means (P < 0.05)?	Yes
	R square	0.9195
Figure 10H
	ANOVA summary			ANOVA table	SS	DF	MS	F (DFn, DFd)	P value
	F	71.83		Treatment (between columns)	3532932	2	1766466	F (2, 6) = 71.83	P<0.0001
	P value	<0.0001		Residual (within columns)	147555	6	24592
	P value summary	****		Total	3680487	8
	Significant diff. among means (P < 0.05)?	Yes
	R square	0.9599
Figure 10J
	ANOVA summary			ANOVA table	SS	DF	MS	F (DFn, DFd)	P value
	F	1872		Treatment (between columns)	89795086	2	44897543	F (2, 6) = 1872	P<0.0001
	P value	<0.0001		Residual (within columns)	143932	6	23989
	P value summary	****		Total	89939018	8
	Significant diff. among means (P < 0.05)?	Yes
	R square	0.9984
Figure 10L	ANOVA summary			ANOVA table	SS	DF	MS	F (DFn, DFd)	P value
	F	246.2		Treatment (between columns)	0.6583	2	0.3292	F (2, 6) = 246.2	P<0.0001
	P value	<0.0001		Residual (within columns)	0.008023	6	0.001337
	P value summary	****		Total	0.6663	8
	Significant diff. among means (P < 0.05)?	Yes
	R square	0.988
Figure 10M
	ANOVA summary			ANOVA table	SS	DF	MS	F (DFn, DFd)	P value
	F	88.73		Treatment (between columns)	2168888977778	2	1084444488889	F (2, 6) = 88.73	P<0.0001
	P value	<0.0001		Residual (within columns)	73333533334	6	12222255556
	P value summary	****		Total	2242222511112	8
	Significant diff. among means (P < 0.05)?	Yes
	R square	0.9673
